# Supplementary material for: Structure and dynamics of the active Gs-coupled human secretin receptor
Source: Nat Commun. 2020 Aug 18;11:4137. doi: 10.1038/s41467-020-17791-4 (PMC7435274; doi:10.1038/s41467-020-17791-4)
Supplement: Supplementary file 7 — Source Data File [file 41467_2020_17791_MOESM7_ESM.xlsx]

## Sheet: Figure 1A
cAMP data normalised to forskolin (10-5M)
PE Lance cAMP assay
	WT SecR					HA-SecR
Experimental date	10.04.2017	17.04.2017	26.04.2017	09.05.2017		10.04.2017	17.04.2017	26.04.2017	09.05.2017
Forskolin (-5)	100	100	100	100		100	100	100	100
Secretin (log M)
-7	87.623	136.101	136.072	124.73		87.5213	145.686	131.611	117.264
-8	88.6288	133.96	127.959	123.021		89.491	142.141	126.191	106.701
-9	84.4264	120.484	115.291	118.301		76.8715	130.253	112.166	111.032
-10	80.1424	114.702	100.784	101.391		69.3507	102.791	89.0159	83.2882
-11	46.7146	73.7007	56.4612	64.108		31.7442	42.0905	37.1651	33.9872
-12	9.7476	25.3143	16.3614	19.9742		7.15879	4.73413	0.400003	4.50525
-13	-1.35003e-13	-1.4803e-16	5.68434e-14	1.7734e-13		1.32117e-13	2.96059e-16	-6.27646e-14	0

## Sheet: Figure5A
										ECL3
				Cys5 Antagonist				Cys5 Antagonist					Cys6 Antagonist					Cys6 Antagonist
				Reduced condition				Reduced condition					Reduced condition				Reduced condition

## Sheet: Figure S8B
	Secretin	Binding
		2015-12-10	2015-12-17	2015-12-21
[Sec(1-27)], log M
0		100	100	100
-11		104.108	107.54	100.932
-10		101.692	102.694	98.2423
-9		67.7197	91.461	42.804
-8		8.0046	30.4729	3.7097
-7		0	3.93756	1.08442
-6		0.0267265	0	0
[C5-antag], log M
0		100	100	100
-11		105.874	102.988	102.517
-10		104.633	102.712	102.482
-9		102.344	109.163	96.6107
-8		79.0919	68.1315	77.7477
-7		10.1872	8.16406	5.85124
-6		0	1.23047	2.00157
[C6-antag], log M
0		100	100	100
-11		94.6235	89.245	91.147
-10		100.277	102.59	102.852
-9		93.8733	95.8586	97.7297
-8		64.5966	81.8828	69.1525
-7		6.64419	10.9462	6.9401
-6		0	0	0
[C7-antag], log M
0		100	100	100
-11		104.639	100.398	88.1992
-10		100.349	89.4333	98.0953
-9		93.1524	84.1548	87.2399
-8		72.1898	73.429	73.4964
-7		7.13662	10.5062	7.24958
-6		0	0	0
[C10-antag], log M
0		100	100	100
-11		104.639	99.2036	102.799
-10		100.349	103.575	93.3414
-9		93.1524	97.5719	97.422
-8		72.1898	81.1454	83.6326
-7		7.13662	30.5454	35.2921
-6		0	1.58921	6.89299

## Sheet: Figure S8C
		cAMP response
		2015-12-15	2015-12-18	2015-12-28
[Sec(1-27)], log M
0		100	100	100
-12		100.62	87.5957	93.8368
-11		101.566	102.692	100.979
-10		90.7438	100	99.8475
-9		76.1611	42.7552	61.6703
-8		31.0169	3.34537	4.15576
-7		8.32753	2.49642	2.29546
-6		4.60688	3.31085	4.10135
[C5-antag], log M
0		2.87983	2.77463	2.90646
-12		4.09146	1.51112	0.102205
-11		3.70856	1.47988	0.0320745
-10		4.46576	2.05524	1.2785
-9		6.16493	1.94315	1.05211
-8		4.7343	3.59148	4.69372
-7		1.20869	2.34438	1.95983
-6		6.16493	1.42771	1468047000
[C6-antag], log M
0		6.59871	2.0319	1.27947
-12		4.41968	3.22607	3.92345
-11		7.77079	1.96318	1.11934
-10		10.4259	2.19944	1.64115
-9		7.8784	1.54302	0.193595
-8		8.48778	2.41597	2.15349
-7		6.17841	2.08182	1.37963
-6		4.40824	2.58168	2.4973
[C7-antag], log M
0		5.91438	4.16392	5.92742
-12		3.96009	3.83997	5.24042
-11		6.27359	1.85145	0.838214
-10		4.53577	2.36692	1.99854
-9		9.4141	2.14489	1.5469
-8		6.30033	1.95171	1.06734
-7		5.65551	1.94315	1.0829
-6		6.20546	2.69499	2.71922
[C10-antag], log M
0		4.06926	3.51816	4.53836
-12		5.54102	2.70929	2.75888
-11		5.82465	2.85662	3.10644
-10		3.16265	2.24909	1.75677
-9		3.90434	2.11477	1.46553
-8		3.50507	2.09076	1.39792
-7		5.155	2.7454	2.85783
-6		6.61258	2.14789	1.52447

## Sheet: Figure S8D
		cAMP response
		2015-12-15	2015-12-18	2015-12-28
[C5-antag], log M
-6		0	0	0
-7		15.2396	2.02051	2.7229
-7.5			33.2051	40.9639
-8		88.8112	53.6211	61.7799
-9		79.9646	93.2927	95.1843
-10		90.6465	107.475	106.083
-11		96.5115	102.059	101.401
-12		89.0109	100	100
-13		100
[C6-antag], log M
-6		0	0	0
-7		12.7347	38.7291	45.9459
-7.5			53.0602	60.0141
-8		95.6148	67.8084	74.0649
-9		87.5476	87.1475	90.0046
-10		98.098	78.9806	83.0135
-11		100.856	79.6091	83.6434
-12		109.402	100	100
-13		100
[C7-antag], log M
-6		0	0	0
-7		18.9755	29.8383	36.7477
-7.5			59.0398	66.4096
-8		89.2722	100	100.28
-9		88.4521	78.4306	83.2171
-10		80.9015	98.4187	99.0737
-11		86.8305	107.307	105.536
-12		87.6381	100	100
-13		100
[C10-antag], log M
-6		0	0	0
-7		26.6834	34.7247	41.4983
-7.5			37.7001	44.6298
-8		92.6622	100	100.043
-9		90.662	110.537	107.945
-10		90.2277	102.021	101.653
-11		97.3424	104.909	103.681
-12		104.359	100	100
-13		100

## Sheet: Figure S9
	Supplimentary figue 6						ECL1
			C5 antagonist				C5 antagonist			C5 antagonist
			C6 antagonist				C6 antagonist			C6 antagonist
			C7 antagonist				C7 antagonist			C7 antagonist
			C10 antagonist				C10 antagonist			C10 antagonist

## Sheet: Figure S10
	Supplimentary figure 7
								ECL2
				C5 antagonist							C6 antagonist
											Reduced condition
				Reduced condition
			C7 antagonist								C10 antagonist
				Reduced condition							Reduced condition

## Sheet: Figure S11
		Supplimentary file 8
								ECL3

## Sheet:  FigureS12 
			% of WT
	Cell surface expressiion
	K134C	R135C	H136C	S137C	Y138C	L139C	L140C	K141C	L142C	K143C	V144C	M145C	Y146C	T147C
	69.0563	40.9914	117.42	31.358	82.3761	68.2699	47.4793	61.4872	111.227	49.8385	58.9313	72.9883	94.3688	143.962
	65.6158	89.1588	115.749	32.4884	54.9993	85.3251	85.8166	85.7183	66.0581	73.9714	46.2997	92.5011	125.284	49.0029
	132.362	111.08	88.6673	32.2427	47.5284	46.9386	87.6352	61.2414	93.2383	103.564	104.789	71.0715	117.322	54.2129
	71.907	47.3318	81.4422	26.0989	70.8257	86.6522	54.3112	94.7128	73.8731	64.2887	143.331	55.3925	96.0399	80.4101
	70.9732	63.7481	43.9896	20.1025	42.7608	73.9714	81.9337	126.067	102.585	91.2723	63.9938	89.5029	124.006	50.9198
		53.8197	61.2905	27.2293	55.1467	125.776	71.2189	174.832	77.3136	107.689	72.2511	79.1813	87.9301	83.998
		95.6467	51.1164		71.3172	92.157	72.5951	55.3925	43.7439	113.304		53.6231	119.681	110.736
		104.641	45.0709		48.2165	148.631	120.025	57.0145				123.22	113.537	92.4519
			62.6668		67.8767		95.3518					86.5047	106.804
			48.9538		70.7766								86.0132

## Sheet: Figure S13
							TM1 stalk

[truncated: 3 more sheets: Supp Table 6 data binding, Supp Table6 cAMP, Sheet1]
